# Supplementary material for: Electrodeposition of Hybrid Magnetostrictive/Magnetoelectric Layered Systems
Source: Materials (Basel). 2021 Oct 22;14(21):6304. doi: 10.3390/ma14216304 (PMC8585353; doi:10.3390/ma14216304)
Supplement: Supplementary file 1 [file materials-14-06304-s001.zip]

Archive with 1 entries (1 files):
- materials-1411833-supplementary.pdf
